# Supplementary material for: Discovery and molecular mechanism of potent neutralizing antibody from humanized mice with respiratory syncytial virus
Source: PLoS Pathog. 2025 Nov 17;21(11):e1013674. doi: 10.1371/journal.ppat.1013674 (PMC12637950; doi:10.1371/journal.ppat.1013674)
Supplement: S1 Table — (XLSX) [file ppat.1013674.s014.xlsx]

## Sheet: Sheet1
S1 Table. Supplemental table 1: The germline information of heavy- and light-chain germline gene pairing of 331 antibodies.
Sequence ID	V-GENE and allele of HC	V-GENE and allele of LC
R9040-100	Homsap IGHV3-30-5*03	Homsap IGKV3-15*01
R9040-101	Homsap IGHV3-30-5*03	Homsap IGKV1-27*01
R9040-103	Homsap IGHV1-69*06	Homsap IGKV3-15*01
R9040-107	Homsap IGHV3-30-5*03	Homsap IGKV3-15*01
R9040-109	Homsap IGHV3-30-5*03	Homsap IGKV2-28*01
R9040-10	Homsap IGHV3-30-5*03	Homsap IGKV3-15*01
R9040-111	Homsap IGHV4-59*01	Homsap IGKV3-15*01
R9040-117	Homsap IGHV1-69*06	Homsap IGKV3-15*01
R9040-118	Homsap IGHV3-30-5*03	Homsap IGKV3-15*01
R9040-119	Homsap IGHV4-38-2*02	Homsap IGKV1-5*03
R9040-121	Homsap IGHV6-1*01	Homsap IGKV3-15*01
R9040-124	Homsap IGHV1-69*17	Homsap IGKV1-27*01
R9040-126	Homsap IGHV3-30-5*03	Homsap IGKV3-15*01
R9040-127	Homsap IGHV3-7*01	Homsap IGKV1-5*03
R9040-131	Homsap IGHV3-23*01	Homsap IGKV1-39*01
R9040-132	Homsap IGHV3-15*01	Homsap IGKV1-27*01
R9040-133	Homsap IGHV3-30-5*03	Homsap IGKV3-15*01
R9040-134	Homsap IGHV1-69*06	Homsap IGKV3-15*01
R9040-135	Homsap IGHV1-69*06	Homsap IGKV3-15*01
R9040-141	Homsap IGHV3-30-5*03	Homsap IGKV3-15*01
R9040-142	Homsap IGHV3-30-5*03	Homsap IGKV3-15*01
R9040-143	Homsap IGHV3-30-5*03	Homsap IGKV3-15*01
R9040-144	Homsap IGHV2-5*01	Homsap IGKV3-20*01
R9040-145	Homsap IGHV3-30-5*03	Homsap IGKV3-15*01
R9040-146	Homsap IGHV3-30-5*03	Homsap IGKV3-15*01
R9040-14	Homsap IGHV1-69*06	Homsap IGKV3-15*01
R9040-151	Homsap IGHV4-4*08	Homsap IGKV3-15*01
R9040-152	Homsap IGHV3-30-5*03	Homsap IGKV2-28*01
R9040-153	Homsap IGHV3-30-5*03	Homsap IGKV3-15*01
R9040-156	Homsap IGHV3-15*01	Homsap IGKV1-27*01
R9040-157	Homsap IGHV4-4*05	Homsap IGKV1-5*03
R9040-158	Homsap IGHV3-30-5*03	Homsap IGKV3-15*01
R9040-159	Homsap IGHV3-23*01	Homsap IGKV3-15*01
R9040-15	Homsap IGHV6-1*01	Homsap IGKV2-28*01
R9040-160	Homsap IGHV1-69*06	Homsap IGKV3-15*01
R9040-162	Homsap IGHV3-30-5*03	Homsap IGKV3-15*01
R9040-163	Homsap IGHV3-30-5*03	Homsap IGKV3-15*01
R9040-164	Homsap IGHV3-30-5*03	Homsap IGKV2-28*01
R9040-165	Homsap IGHV3-30-5*03	Homsap IGKV2-28*01
R9040-166	Homsap IGHV1-69*06	Homsap IGKV3-15*01
R9040-167	Homsap IGHV3-15*01	Homsap IGKV1-27*01
R9040-168	Homsap IGHV4-59*01	Homsap IGKV3-15*01
R9040-169	Homsap IGHV3-30-5*03	Homsap IGKV3-15*01
R9040-16	Homsap IGHV4-38-2*03	Homsap IGKV1-5*03
R9040-173	Homsap IGHV4-59*01	Homsap IGKV3-15*01
R9040-174	Homsap IGHV3-30-5*03	Homsap IGKV2-28*01
R9040-175	Homsap IGHV1-69*06	Homsap IGKV3-15*01
R9040-176	Homsap IGHV3-30-5*03	Homsap IGKV3-15*01
R9040-177	Homsap IGHV3-30-5*03	Homsap IGKV1-27*01
R9040-178	Homsap IGHV1-69*06	Homsap IGKV3-15*01
R9040-179	Homsap IGHV3-30-5*03	Homsap IGKV3-15*01
R9040-17	Homsap IGHV3-30-5*03	Homsap IGKV1-27*01
R9040-180	Homsap IGHV3-30-5*03	Homsap IGKV1-27*01
R9040-181	Homsap IGHV3-30-5*03	Homsap IGKV2-28*01
R9040-182	Homsap IGHV4-4*01	Homsap IGKV1-5*03
R9040-183	Homsap IGHV3-30-5*03	Homsap IGKV3-15*01
R9040-184	Homsap IGHV3-30-5*03	Homsap IGKV3-15*01
R9040-185	Homsap IGHV4-61*12	Homsap IGKV3-15*01
R9040-186	Homsap IGHV3-30-5*03	Homsap IGKV3-15*01
R9040-187	Homsap IGHV3-15*01	Homsap IGKV1-27*01
R9040-188	Homsap IGHV3-30-5*03	Homsap IGKV2-28*01
R9040-189	Homsap IGHV3-7*01	Homsap IGKV1-5*03
R9040-18	Homsap IGHV4-4*05	Homsap IGKV1-5*03
R9040-190	Homsap IGHV4-61*12	Homsap IGKV3-15*01
R9040-191	Homsap IGHV4-4*05	Homsap IGKV1-5*03
R9040-192	Homsap IGHV3-30-5*03	Homsap IGKV2-28*01
R9040-196	Homsap IGHV4-38-2*01	Homsap IGKV1-5*03
R9040-199	Homsap IGHV3-30-5*03	Homsap IGKV2-28*01
R9040-200	Homsap IGHV3-30-5*03	Homsap IGKV3-15*01
R9040-204	Homsap IGHV4-38-2*01	Homsap IGKV1-5*03
R9040-206	Homsap IGHV3-30-5*03	Homsap IGKV2-28*01
R9040-207	Homsap IGHV3-7*01	Homsap IGKV2-28*01
R9040-208	Homsap IGHV3-23*01	Homsap IGKV3-11*01
R9040-20	Homsap IGHV1-69*06	Homsap IGKV3-15*01
R9040-210	Homsap IGHV3-7*01	Homsap IGKV2-28*01
R9040-212	Homsap IGHV3-30-5*03	Homsap IGKV3-15*01
R9040-213	Homsap IGHV3-23*01	Homsap IGKV1-39*01
R9040-215	Homsap IGHV3-30-5*03	Homsap IGKV2-28*01
R9040-217	Homsap IGHV3-30-5*03	Homsap IGKV2-28*01
R9040-218	Homsap IGHV3-30-5*03	Homsap IGKV3-15*01
R9040-21	Homsap IGHV3-30-5*03	Homsap IGKV1-5*03
R9040-220	Homsap IGHV3-30-5*03	Homsap IGKV3-15*01
R9040-221	Homsap IGHV3-30-5*03	Homsap IGKV3-15*01
R9040-222	Homsap IGHV3-30-5*03	Homsap IGKV3-15*01
R9040-224	Homsap IGHV3-30-5*03	Homsap IGKV2-28*01
R9040-225	Homsap IGHV1-8*01	Homsap IGKV3-15*01
R9040-226	Homsap IGHV3-30-5*03	Homsap IGKV1-5*03
R9040-228	Homsap IGHV4-59*01	Homsap IGKV1-27*01
R9040-22	Homsap IGHV1-69*06	Homsap IGKV3-15*01
R9040-230	Homsap IGHV3-30-5*03	Homsap IGKV3-20*01
R9040-231	Homsap IGHV4-59*01	Homsap IGKV3-15*01
R9040-232	Homsap IGHV3-30-5*03	Homsap IGKV3-15*01
R9040-233	Homsap IGHV3-23*01	Homsap IGKV2-28*01
R9040-235	Homsap IGHV1-8*01	Homsap IGKV3-15*01
R9040-236	Homsap IGHV4-59*01	Homsap IGKV1-27*01
R9040-237	Homsap IGHV3-30-5*03	Homsap IGKV2-28*01
R9040-238	Homsap IGHV1-8*01	Homsap IGKV3-15*01
R9040-23	Homsap IGHV1-69*06	Homsap IGKV3-15*01
R9040-240	Homsap IGHV3-23*01	Homsap IGKV1-5*03
R9040-241	Homsap IGHV3-30-5*03	Homsap IGKV2-28*01
R9040-242	Homsap IGHV3-30-5*03	Homsap IGKV3-15*01
R9040-243	Homsap IGHV4-4*05	Homsap IGKV2-28*01
R9040-244	Homsap IGHV3-30-5*03	Homsap IGKV3-15*01
R9040-246	Homsap IGHV3-30-5*03	Homsap IGKV3-20*01
R9040-248	Homsap IGHV4-38-2*01	Homsap IGKV1-5*03
R9040-249	Homsap IGHV3-30-5*03	Homsap IGKV2-28*01
R9040-24	Homsap IGHV3-30-5*03	Homsap IGKV3-15*01
R9040-250	Homsap IGHV4-4*05	Homsap IGKV3-15*01
R9040-253	Homsap IGHV4-59*01	Homsap IGKV1-27*01
R9040-254	Homsap IGHV3-30-5*03	Homsap IGKV3-15*01
R9040-255	Homsap IGHV4-59*01	Homsap IGKV3-15*01
R9040-256	Homsap IGHV3-30*03	Homsap IGKV2-28*01
R9040-257	Homsap IGHV1-8*01	Homsap IGKV3-15*01
R9040-258	Homsap IGHV3-30-5*03	Homsap IGKV2-28*01
R9040-259	Homsap IGHV3-30-5*03	Homsap IGKV3-15*01
R9040-25	Homsap IGHV4-59*01	Homsap IGKV3-15*01
R9040-260	Homsap IGHV3-23*01	Homsap IGKV1-39*01
R9040-262	Homsap IGHV4-38-2*01	Homsap IGKV1-5*03
R9040-263	Homsap IGHV3-7*01	Homsap IGKV2-28*01
R9040-264	Homsap IGHV1-8*01	Homsap IGKV3-15*01
R9040-265	Homsap IGHV3-30-5*03	Homsap IGKV1-5*03
R9040-267	Homsap IGHV3-30*03	Homsap IGKV2-28*01
R9040-268	Homsap IGHV3-30-5*03	Homsap IGKV3-15*01
R9040-269	Homsap IGHV3-23*01	Homsap IGKV2-28*01
R9040-270	Homsap IGHV3-30-5*03	Homsap IGKV3-15*01
R9040-271	Homsap IGHV3-30*03	Homsap IGKV2-28*01
R9040-272	Homsap IGHV1-8*01	Homsap IGKV3-15*01
R9040-274	Homsap IGHV3-30-5*03	Homsap IGKV1-5*03
R9040-276	Homsap IGHV4-4*05	Homsap IGKV1-39*01
R9040-278	Homsap IGHV1-8*01	Homsap IGKV3-15*01
R9040-279	Homsap IGHV4-59*01	Homsap IGKV1-27*01
R9040-282	Homsap IGHV4-59*01	Homsap IGKV1-27*01
R9040-284	Homsap IGHV3-30-5*03	Homsap IGKV3-15*01
R9040-285	Homsap IGHV3-30-5*03	Homsap IGKV3-20*01
R9040-287	Homsap IGHV3-23*01	Homsap IGKV1-5*03
R9040-289	Homsap IGHV3-23*01	Homsap IGKV1-39*01
R9040-28	Homsap IGHV4-59*01	Homsap IGKV2-28*01
R9040-290	Homsap IGHV4-59*01	Homsap IGKV1-27*01
R9040-291	Homsap IGHV3-30-5*03	Homsap IGKV3-15*01
R9040-292	Homsap IGHV3-23*01	Homsap IGKV1-5*03
R9040-293	Homsap IGHV3-30-5*03	Homsap IGKV3-20*01
R9040-295	Homsap IGHV3-30-5*03	Homsap IGKV2-28*01
R9040-296	Homsap IGHV3-30-5*03	Homsap IGKV3-15*01
R9040-297	Homsap IGHV4-38-2*01	Homsap IGKV1-5*03
R9040-298	Homsap IGHV3-30-5*03	Homsap IGKV1-5*01
R9040-299	Homsap IGHV3-30-5*03	Homsap IGKV2-28*01
R9040-29	Homsap IGHV3-30-5*03	Homsap IGKV1-27*01
R9040-2	Homsap IGHV3-30-5*03	Homsap IGKV3-15*01
R9040-300	Homsap IGHV4-4*05	Homsap IGKV2-28*01
R9040-301	Homsap IGHV4-59*01	Homsap IGKV4-1*01
R9040-302	Homsap IGHV4-59*01	Homsap IGKV1-27*01
R9040-303	Homsap IGHV4-38-2*01	Homsap IGKV1-5*03
R9040-304	Homsap IGHV3-23*01	Homsap IGKV1-5*03
R9040-305	Homsap IGHV3-30-5*03	Homsap IGKV2-28*01
R9040-307	Homsap IGHV1-8*01	Homsap IGKV3-15*01
R9040-30	Homsap IGHV3-7*01	Homsap IGKV1-5*03
R9040-310	Homsap IGHV3-30-5*03	Homsap IGKV3-11*01
R9040-311	Homsap IGHV4-38-2*01	Homsap IGKV1-5*03
R9040-312	Homsap IGHV3-23*01	Homsap IGKV1-5*03
R9040-313	Homsap IGHV3-30-5*03	Homsap IGKV3-15*01
R9040-314	Homsap IGHV6-1*01	Homsap IGKV3-15*01
R9040-316	Homsap IGHV4-38-2*01	Homsap IGKV1-5*03
R9040-317	Homsap IGHV3-30-5*03	Homsap IGKV2-28*01
R9040-319	Homsap IGHV3-30-5*03	Homsap IGKV1-5*03
R9040-31	Homsap IGHV3-30-5*03	Homsap IGKV2-28*01
R9040-322	Homsap IGHV3-30-5*03	Homsap IGKV2-28*01
R9040-325	Homsap IGHV3-30-5*03	Homsap IGKV2-28*01
R9040-326	Homsap IGHV4-38-2*01	Homsap IGKV1-5*03
R9040-327	Homsap IGHV3-30*03	Homsap IGKV2-28*01
R9040-328	Homsap IGHV3-30-5*03	Homsap IGKV2-28*01
R9040-329	Homsap IGHV3-23*01	Homsap IGKV1-5*03
R9040-32	Homsap IGHV3-7*01	Homsap IGKV1-5*03
R9040-330	Homsap IGHV1-8*01	Homsap IGKV3-15*01
R9040-331	Homsap IGHV4-59*01	Homsap IGKV1-27*01
R9040-334	Homsap IGHV3-30-5*03	Homsap IGKV2-28*01
R9040-336	Homsap IGHV4-4*05	Homsap IGKV1-39*01
R9040-337	Homsap IGHV3-30-5*03	Homsap IGKV3-15*01
R9040-338	Homsap IGHV3-30-5*03	Homsap IGKV2-28*01
R9040-339	Homsap IGHV4-4*05	Homsap IGKV3-15*01
R9040-340	Homsap IGHV3-30-5*03	Homsap IGKV2-28*01
R9040-341	Homsap IGHV3-30-5*03	Homsap IGKV2-28*01
R9040-342	Homsap IGHV3-30-5*03	Homsap IGKV2-28*01
R9040-343	Homsap IGHV4-4*05	Homsap IGKV1-39*01
R9040-346	Homsap IGHV4-4*05	Homsap IGKV3-15*01
R9040-348	Homsap IGHV4-59*01	Homsap IGKV4-1*01
R9040-350	Homsap IGHV4-30-4*02	Homsap IGKV2-28*01
R9040-354	Homsap IGHV4-38-2*01	Homsap IGKV1-5*03
R9040-355	Homsap IGHV3-30-5*03	Homsap IGKV2-28*01
R9040-356	Homsap IGHV3-30-5*03	Homsap IGKV2-28*01
R9040-357	Homsap IGHV3-30-5*03	Homsap IGKV2-28*01
R9040-359	Homsap IGHV4-59*01	Homsap IGKV1-27*01
R9040-360	Homsap IGHV3-30-5*03	Homsap IGKV2-28*01
R9040-365	Homsap IGHV4-59*01	Homsap IGKV1-27*01
R9040-366	Homsap IGHV3-23*01	Homsap IGKV2-28*01
R9040-367	Homsap IGHV3-30-5*03	Homsap IGKV1-5*01
R9040-369	Homsap IGHV1-8*01	Homsap IGKV3-15*01
R9040-36	Homsap IGHV4-59*01	Homsap IGKV1-5*03
R9040-370	Homsap IGHV4-59*01	Homsap IGKV1-27*01
R9040-371	Homsap IGHV3-30-5*03	Homsap IGKV2-28*01
R9040-372	Homsap IGHV3-30-5*03	Homsap IGKV1-5*03
R9040-373	Homsap IGHV3-30-5*03	Homsap IGKV1-5*03
R9040-374	Homsap IGHV3-30-5*03	Homsap IGKV2-28*01
R9040-377	Homsap IGHV3-23*01	Homsap IGKV1-5*03
R9040-379	Homsap IGHV1-8*01	Homsap IGKV3-15*01
R9040-37	Homsap IGHV6-1*01	Homsap IGKV2-28*01
R9040-380	Homsap IGHV4-4*05	Homsap IGKV3-15*02
R9040-382	Homsap IGHV3-30-5*03	Homsap IGKV2-28*01
R9040-383	Homsap IGHV4-30-4*02	Homsap IGKV2-28*01
R9040-384	Homsap IGHV3-30-5*03	Homsap IGKV3-20*01
R9040-38	Homsap IGHV1-69*06	Homsap IGKV3-15*01
R9040-3	Homsap IGHV4-61*12	Homsap IGKV3-15*01
R9040-40	Homsap IGHV3-30-5*03	Homsap IGKV1-27*01
R9040-41	Homsap IGHV1-69*17	Homsap IGKV1-27*01
R9040-49	Homsap IGHV3-30-5*03	Homsap IGKV2-28*01
R9040-4	Homsap IGHV4-59*01	Homsap IGKV3-15*01
R9040-51	Homsap IGHV3-30-5*03	Homsap IGKV2-28*01
R9040-53	Homsap IGHV4-59*01	Homsap IGKV3-15*01
R9040-54	Homsap IGHV3-15*01	Homsap IGKV1-27*01
R9040-55	Homsap IGHV4-59*01	Homsap IGKV3-15*01
R9040-57	Homsap IGHV4-59*01	Homsap IGKV3-11*01
R9040-5	Homsap IGHV3-30-5*03	Homsap IGKV1-27*01
R9040-61	Homsap IGHV4-61*12	Homsap IGKV3-15*01
R9040-62	Homsap IGHV3-30-5*03	Homsap IGKV1-27*01
R9040-65	Homsap IGHV3-30-5*03	Homsap IGKV1-5*03
R9040-67	Homsap IGHV3-30-5*03	Homsap IGKV3-15*01
R9040-68	Homsap IGHV1-69*06	Homsap IGKV3-15*01
R9040-69	Homsap IGHV6-1*01	Homsap IGKV2-28*01
R9040-6	Homsap IGHV4-30-4*02	Homsap IGKV3-15*01
R9040-70	Homsap IGHV4-61*12	Homsap IGKV3-15*01
R9040-71	Homsap IGHV6-1*01	Homsap IGKV2-28*01
R9040-72	Homsap IGHV4-59*01	Homsap IGKV3-15*01
R9040-73	Homsap IGHV3-15*01	Homsap IGKV1-27*01
R9040-74	Homsap IGHV3-7*01	Homsap IGKV1-5*03
R9040-75	Homsap IGHV3-15*01	Homsap IGKV1-27*01
R9040-77	Homsap IGHV3-30-5*03	Homsap IGKV2-28*01
R9040-79	Homsap IGHV4-4*05	Homsap IGKV1-5*03
R9040-7	Homsap IGHV3-30-5*03	Homsap IGKV3-15*01
R9040-80	Homsap IGHV3-30-5*03	Homsap IGKV3-15*01
R9040-82	Homsap IGHV4-59*01	Homsap IGKV3-15*01
R9040-83	Homsap IGHV3-30-5*03	Homsap IGKV2-28*01
R9040-84	Homsap IGHV4-59*01	Homsap IGKV3-15*01
R9040-85	Homsap IGHV3-30-5*03	Homsap IGKV1-27*01
R9040-87	Homsap IGHV3-30-5*03	Homsap IGKV2-28*01
R9040-8	Homsap IGHV3-30-5*03	Homsap IGKV2-28*01
R9040-91	Homsap IGHV4-59*01	Homsap IGKV3-11*01
R9040-92	Homsap IGHV2-5*01	Homsap IGKV3-15*01
R9040-93	Homsap IGHV3-30-5*03	Homsap IGKV2-28*01
R9040-94	Homsap IGHV4-30-4*02	Homsap IGKV3-15*01
R9040-95	Homsap IGHV3-30-5*03	Homsap IGKV3-15*01
R9040-96	Homsap IGHV3-30-5*03	Homsap IGKV3-15*01
R9040-98	Homsap IGHV3-30-5*03	Homsap IGKV3-15*01
R9040-99	Homsap IGHV6-1*01	Homsap IGKV2-28*01
R9040-9	Homsap IGHV3-30-5*03	Homsap IGKV3-15*01
PR305925	Homsap IGHV1-69*06	Homsap IGKV3-15*01
PR305926	Homsap IGHV2-5*01	Homsap IGKV3-15*01
PR305927	Homsap IGHV4-4*05	Homsap IGKV1-5*03
PR305928	Homsap IGHV1-69*17	Homsap IGKV1-27*01
PR305929	Homsap IGHV3-7*01	Homsap IGKV1-5*03
PR305930	Homsap IGHV3-30-5*03	Homsap IGKV2-28*01
PR305931	Homsap IGHV4-59*01	Homsap IGKV2-28*01
PR305932	Homsap IGHV3-30-5*03	Homsap IGKV3-15*01
PR305933	Homsap IGHV3-30-5*03	Homsap IGKV3-15*01
PR305934	Homsap IGHV4-38-2*03	Homsap IGKV1-5*03
PR305935	Homsap IGHV3-30-5*03	Homsap IGKV3D-15*03
PR305936	Homsap IGHV3-15*01	Homsap IGKV1-27*01
PR305937	Homsap IGHV3-30-5*03	Homsap IGKV3-15*01
PR305938	Homsap IGHV4-59*01	Homsap IGKV1-5*03
PR305939	Homsap IGHV4-4*01	Homsap IGKV1-5*03
PR305940	Homsap IGHV4-59*01	Homsap IGKV2-28*01
PR305941	Homsap IGHV3-30-5*03	Homsap IGKV2-28*01
PR305942	Homsap IGHV3-30-5*03	Homsap IGKV1-27*01
PR305943	Homsap IGHV4-4*05	Homsap IGKV3-20*01
PR305944	Homsap IGHV4-59*01	Homsap IGKV3-15*01
PR305945	Homsap IGHV3-30-5*03	Homsap IGKV3-15*01
PR305946	Homsap IGHV4-59*01	Homsap IGKV3-15*01
PR305947	Homsap IGHV3-30-5*03	Homsap IGKV1-27*01
PR305948	Homsap IGHV3-30-5*03	Homsap IGKV1-5*03
PR305949	Homsap IGHV4-4*08	Homsap IGKV3-11*01
PR305950	Homsap IGHV4-59*01	Homsap IGKV1-27*01
PR305951	Homsap IGHV3-30-5*03	Homsap IGKV2-28*01
PR305952	Homsap IGHV1-69*06	Homsap IGKV1-5*03
PR305953	Homsap IGHV3-30-5*03	Homsap IGKV2-28*01
PR305954	Homsap IGHV6-1*01	Homsap IGKV2-28*01
PR305955	Homsap IGHV3-30-5*03	Homsap IGKV3-11*01
PR305956	Homsap IGHV3-30-5*03	Homsap IGKV2-28*01
PR305957	Homsap IGHV3-23*01	Homsap IGKV1-5*03
PR305958	Homsap IGHV1-69*06	Homsap IGKV2-28*01
PR305959	Homsap IGHV4-4*08	Homsap IGKV3-11*01
PR305975	Homsap IGHV3-30-5*03	Homsap IGKV1-5*03
PR305976	Homsap IGHV3-30-5*03	Homsap IGKV1-5*03
PR305977	Homsap IGHV4-59*01	Homsap IGKV2-28*01
PR305978	Homsap IGHV3-30-5*03	Homsap IGKV3-15*01
PR305979	Homsap IGHV4-4*05	Homsap IGKV3-15*01
PR305980	Homsap IGHV4-4*05	Homsap IGKV2-28*01
PR305981	Homsap IGHV3-30-5*03	Homsap IGKV3-20*01
PR305982	Homsap IGHV4-59*01	Homsap IGKV1-27*01
PR305983	Homsap IGHV3-23*01	Homsap IGKV1-39*01
PR305984	Homsap IGHV4-59*01	Homsap IGKV1-27*01
PR305985	Homsap IGHV1-8*01	Homsap IGKV3-15*01
PR305986	Homsap IGHV3-30-5*03	Homsap IGKV2-28*01
PR305987	Homsap IGHV4-30-4*03	Homsap IGKV4-1*01
PR305988	Homsap IGHV4-4*05	Homsap IGKV1-39*01
PR305989	Homsap IGHV4-59*11	Homsap IGKV1-5*03
PR305990	Homsap IGHV3-30-5*03	Homsap IGKV2-28*01
PR305991	Homsap IGHV3-30-5*03	Homsap IGKV3-15*01
PR305992	Homsap IGHV3-30-5*03	Homsap IGKV2-28*01
PR305993	Homsap IGHV4-34*03	Homsap IGKV2-28*01
PR305994	Homsap IGHV4-38-2*01	Homsap IGKV1-5*03
PR305995	Homsap IGHV3-30-5*03	Homsap IGKV1-5*03
PR305996	Homsap IGHV3-30-5*03	Homsap IGKV2-28*01
PR305997	Homsap IGHV6-1*01	Homsap IGKV3-15*01
PR305998	Homsap IGHV3-30-5*03	Homsap IGKV3-11*01
PR305999	Homsap IGHV4-34*03	Homsap IGKV2-28*01
PR306000	Homsap IGHV3-30-5*03	Homsap IGKV3-15*01
PR306001	Homsap IGHV3-23*01	Homsap IGKV3-15*01
PR306002	Homsap IGHV4-59*01	Homsap IGKV3-15*01
PR306003	Homsap IGHV3-23*01	Homsap IGKV1-5*03
PR306004	Homsap IGHV3-23*01	Homsap IGKV1-5*03
PR306005	Homsap IGHV3-30-5*03	Homsap IGKV2-28*01
PR306006	Homsap IGHV3-23*01	Homsap IGKV2-28*01
PR306007	Homsap IGHV1-8*01	Homsap IGKV1-5*01
PR306008	Homsap IGHV3-7*01	Homsap IGKV1-9*01
PR306009	Homsap IGHV3-30-5*03	Homsap IGKV1-33*01
PR306010	Homsap IGHV3-15*01	Homsap IGKV3-11*01
PR306011	Homsap IGHV4-38-2*03	Homsap IGKV1-39*01
PR306012	Homsap IGHV4-38-2*01	Homsap IGKV3-15*01
PR306013	Homsap IGHV4-59*01	Homsap IGKV1-5*03
PR306014	Homsap IGHV3-30-5*03	Homsap IGKV3-15*01
PR306015	Homsap IGHV3-49*03	Homsap IGKV2-28*01
PR306016	Homsap IGHV3-30-5*03	Homsap IGKV2-28*01
PR306017	Homsap IGHV3-23*01	Homsap IGKV2-28*01
