# Supplementary material for: Discovery and molecular mechanism of potent neutralizing antibody from humanized mice with respiratory syncytial virus
Source: PLoS Pathog. 2025 Nov 17;21(11):e1013674. doi: 10.1371/journal.ppat.1013674 (PMC12637950; doi:10.1371/journal.ppat.1013674)
Supplement: S2 Table — (XLSX) [file ppat.1013674.s015.xlsx]

## Sheet: Sheet1
Log [Drug concentration] (μM)	PR305928			PR305929			PR305936			PR305940			PR305941			PR305949			PR305951			PR305953			PR305956			PR305977			PR306004			PR306007			Palivizumab			14N4			01.4B
50	0	0	0	100	100	100	100	100	100	100	100	100	0	0	0	100	100	100	0	0	0	0	0	0	0	0	0	0	0	0	100	100	100	100	100	100	100	100	100	100	100	100	100	100	100
12.5	0	0	0	90	80	80	90	100	100	95	90	95	0	0	0	100	100	100	0	0	0	0	0	0	0	0	0	0	0	0	20	20	30	100	100	100	100	100	100	100	100	100	100	100	100
3.125	0	0	0	0	0	0	40	20	30	70	80	60	0	0	0	95	85	90	0	0	0	0	0	0	0	0	0	0	0	0	0	0	0	100	100	100	100	100	100	100	100	100	100	100	100
0.78125	0	0	0	0	0	0	0	0	0	0	0	0	0	0	0	0	0	0	0	0	0	0	0	0	0	0	0	0	0	0	0	0	0	95	100	90	10	5	15	80	60	30	80	70	70
0.195312	0	0	0	0	0	0	0	0	0	0	0	0	0	0	0	0	0	0	0	0	0	0	0	0	0	0	0	0	0	0	0	0	0	30	40	20	0	0	0	40	40	0	50	30	20
0.0488281	0	0	0	0	0	0	0	0	0	0	0	0	0	0	0	0	0	0	0	0	0	0	0	0	0	0	0	0	0	0	0	0	0	0	0	0	0	0	0	0	0	0	0	0	0
