# Supplementary material for: Discovery and molecular mechanism of potent neutralizing antibody from humanized mice with respiratory syncytial virus
Source: PLoS Pathog. 2025 Nov 17;21(11):e1013674. doi: 10.1371/journal.ppat.1013674 (PMC12637950; doi:10.1371/journal.ppat.1013674)
Supplement: S3 Table — (XLSX) [file ppat.1013674.s016.xlsx]

## Sheet: Sheet1
	PR306007			Palizumab
5	100	100	100	100	100	100
1.66667	100	100	100	100	100	100
0.555556	100	100	100	100	100	100
0.185185	100	100	100	100	100	100
0.061728	100	100	100	0	0	0
0.020576	100	100	100	0	0	0
0.006859	100	100	100	0	0	0
0.002286	0	0	0	0	0	0
