# Supplementary material for: Discovery and molecular mechanism of potent neutralizing antibody from humanized mice with respiratory syncytial virus
Source: PLoS Pathog. 2025 Nov 17;21(11):e1013674. doi: 10.1371/journal.ppat.1013674 (PMC12637950; doi:10.1371/journal.ppat.1013674)
Supplement: S6 Table — (XLSX) [file ppat.1013674.s019.xlsx]

## Sheet: Sheet1
PBS					PR306007 2.5mg/kg					PR306007 0.625mg/kg					Palizumab 2.5mg/kg					Palizumab 0.625mg/kg					RSV
4.74233	5.62029	5.21361	5.56797	5.52335	6.5712	6.57079	6.4464	6.7415	5.8279	6.23058	6.58192	6.40019	6.49103	6.44817	6.54529	6.69691	6.69368	6.43728	6.35533	6.39597	7.03343	7.01959	6.8656	6.60901	7.97826	7.85708	7.53604	7.85934	7.71305
